# Supplementary material for: Transcriptional drifts associated with environmental changes in endothelial cells
Source: eLife. 2023 Mar 27;12:e81370. doi: 10.7554/eLife.81370 (PMC10168696; doi:10.7554/eLife.81370)
Supplement: Figure 2—figure supplement 2—source data 1. [file elife-81370-fig2-figsupp2-data1.zip]

Archive with 2 entries (2 files):
- Figure_2-figure_supplement_2.html
- __MACOSX/._Figure_2-figure_supplement_2.html
